# Supplementary material for: Dietary intervention improves metabolic levels in patients with type 2 diabetes through the gut microbiota: a systematic review and meta-analysis
Source: Front Nutr. 2024 Jan 8;10:1243095. doi: 10.3389/fnut.2023.1243095 (PMC10800606; doi:10.3389/fnut.2023.1243095)
Supplement: Supplementary file 2 [file Table_2.XLSX]

## Sheet: Sheet1
Author	Research object	Dietary interventions	Dietary characteristics	Nutrition Characteristics			Blood sugar level						Blood lipid levels						Anthropometrics
							FBG(mmoL/L)		HbA1c(%)		HOMA-IR		TC(mmoL/L)		LDL-c(mmoL/L)		HDL-c(mmoL/L)		BMI(kg/m2)		waist(cm)
				Dietary fiber	Carbohydrate	Lipid	baseline	After intervention	baseline	After intervention	baseline	After intervention	baseline	After intervention	baseline	After intervention	baseline	After intervention	baseline	After intervention	baseline	After intervention
Candela	T2D, overweight and obese patients	Ma-Pi2 Diet	High dietary fiber; Rich in vegetables, fruits, grains, and white meat; No added sugar.	High fibre	NA	Low saturated fat	7.23±1.86	5.18±0.66 **	6.79±1.27	6.31±0.95	2.94±2.22	1.25±1.19 ***	10.45±3.27	6.75±1.59 ***	6.00±2.07	3.58±1.94 ***	2.58±0.57	2.46±0.57	32.80±5.40	30.79±4.93	NR	NR
Zhao	T2D	High dietary fiber diet	High dietary fiber; Rich in whole grains and prebiotics.	High fibre	NA	NA	8.47±0.42	6.37±0.20 ***	8.27±0.27	6.36±0.11 ***	18.57±5.05	9.17±1.54	5.15±0.25	4.57±0.17 ***	3.27±0.17	3.02±0.14	1.13±0.04	1.19±0.06	NR	NR	92.11±1.48	84.56±1.76 ***
Chen	T2D	High dietary fiber diet	A high fiber diet composed of whole grains and prebiotics.	High fibre	NA	NA	NR	***	NR	***	NR	NR	5.12±0.57	4.2±0.49 **	3.25±0.37	2.57±0.33 **	1.40±0.18	1.80±0.18 **	NR	NR	NR	NR
Medina	T2D	Functional food diet	Rich in soluble fiber, prebiotics, plant protein, and n-3 unsaturated fatty acids.	High fibre	Low carbohydrate	High unsaturated fat	NR	NR	NR	*	NR	NR	NR	*	NR	*	NR	NR	NR	NR	NR	NR
Ismael	T2D	The mediterranean Diet	Rich in fiber, unsaturated fatty acids, and phytochemicals; Low levels of red meat and processed foods.	High fibre	NA	High unsaturated fat	7.31±0.47	6.80±0.52	7.53±1.07	6.86±0.85 *	3.79±2.98	2.76±2.05 *	9.58±1.82	9.35±1.13	5.20±1.37	5.03±1.09	2.77±1.01	2.78±0.86	27.6±4.03	26.95±3.84	94.44±12.25	93.36±11.41
Deledda	T2D, overweight and obese patients	ketogenic diet	Extremely low in carbohydrates and high in fat.	NA	Extremely low carbohydrate	High fat	7.09±1.63	5.71±0.97	6.6±0.9	5.5±0.5 *	NR	NR	11.97±3.68	9.33±2.26	7.63±3.17	5.76±2.17	2.70±0.66	2.71±0.50	35.3±4.3	30.0±3.4 ***	115.8±6.6	103.5±7.8 ***
	T2D, overweight and obese patients	The mediterranean Diet	Rich in fiber, unsaturated fatty acids, and phytochemicals; Low intake of red meat and processed foods.	High fibre	NA	High unsaturated fat	7.43±0.57	7.81±1.30	7.1±0.9	6.4±0.8	NR	NR	12.18±0.64	11.68±1.15	7.77±0.71	6.90±0.69	2.97±0.51	3.31±0.47	30.2±4.2	29.1±4.8 *	109±8.6	104.3±9.5 **
Jian	Pre diabetes, overweight and obese patients	Low energy diet	8-week full meal diet, followed by a low calorie diet for the next 148 weeks.	NA	Low carbohydrate	Low fat	6.2±0.10	5.8±0.10 ***	NR	NR	3.6±0.3	2.0±0.2 ***	NR	NR	NR	NR	NR	NR	34.1±0.8	30.2±0.7 ***	108.6±3.3	98.4±1.6 ***
Ren	T2D	Low carbohydrate diet based on almonds	Large amount of nuts, low-carbon water, high fat.	NA	Low carbohydrate	High fat	NR	NR	7.67±1.60	6.77±0.13 **	/	/	NR	NR	NR	NR	NR	NR	23.5±2.33	23.02±2.45 *	NR	NR
	T2D	low-fat diet	Low fat intake.	NA	NA	Low fat	NR	NR	7.54±1.31	7.44±0.12 *	/	/	NR	NR	NR	NR	NR	NR	23.69±2.83	23.53±3.04	NR	NR
Balfegó	T2D, overweight patients	Sardine diet	Five days a week, 100g sardine per day.	NA	NA	High unsaturated fat	7.68±0.36	7.14±0.24	6.8±0.1	6.6±0.1	5.9±0.7	3.6±0.6 **	NR	NR	NR	NR	NR	NR	30.5±1.0	30.0±1.0	NR	NR
Karusheva	T2D, overweight and obese patients	BCAA-diet	Reducing the intake of branched chain amino acids in dietary protein.	NA	NA	NA	NR	NR	NR	NR	NR	NR	NR	NR	NR	NR	NR	NR	NR	NR	NR	NR
Meleshko	T2D	Personalized diet	Using developed algorithms, personalized diets are selected based on the patient's gut microbiota, immune, and biochemical parameters.	NA	NA	NA	NR	NR	NR	NR	NR	NR	NR	NR	NR	NR	NR	NR	40.02±3.67	38.44±3.96 *	125.23±7.95	121.81±7.71 *
Shoer	T2D	Personalized diet	Using developed algorithms, personalized diets are selected based on the patient's gut microbiota, immune, and biochemical parameters.	NA	NA	NA	NR	NR	NR	*	NR	NR	NR	NR	NR	NR	NR	NR	NR	NR	NR	NR
①FBG represents fasting blood glucose; HbA1c represents glycated hemoglobin; HOMA-IR represents the steady-state model evaluation of insulin resistance; TC represents total cholesterol. ② * represents a P value of<0.05 between baseline and post intervention levels for blood glucose, blood lipids, and BMI; * * represents a P value of<0.01 between baseline and post intervention levels for blood glu…
